# Supplementary material for: Fabrication of Hierarchical MOF-Derived NiCo2S4@Mo-Doped Co-LDH Arrays for High-Energy-Density Asymmetric Supercapacitors
Source: Nanomaterials (Basel). 2023 Sep 28;13(19):2663. doi: 10.3390/nano13192663 (PMC10574694; doi:10.3390/nano13192663)
Supplement: Supplementary file 1 [file nanomaterials-13-02663-s001.zip]

Archive with 1 entries (1 files):
- nanomaterials-2621185-supplementary.pdf
